# Supplementary material for: Discovery of New Everninomicin Analogs from a Marine-Derived Micromonospora sp. by Metabolomics and Genomics Approaches
Source: Mar Drugs. 2025 Jul 31;23(8):316. doi: 10.3390/md23080316 (PMC12387530; doi:10.3390/md23080316)
Supplement: Supplementary file 1 [file marinedrugs-23-00316-s001.zip]

Archive with 2 entries (2 files):
- WMMD956_Everninomycin analogs_Marine Drugs_SI (THL).pdf
- __MACOSX/._WMMD956_Everninomycin analogs_Marine Drugs_SI (THL).pdf
